# Supplementary material for: Selection Mapping Identifies Loci Underpinning Autumn Dormancy in Alfalfa (Medicago sativa)
Source: G3 (Bethesda). 2017 Dec 18;8(2):461–8. doi: 10.1534/g3.117.300099 (PMC5919736; doi:10.1534/g3.117.300099)
Supplement: Supplementary file 3 [file 461FileS3.txt]

chr1	JCVI	gene	8705461	8706179	.	+	.	ID=Medtr1g026650;Note=transmembrane protein%2C putative
chr1	JCVI	gene	8714235	8716238	.	-	.	ID=Medtr1g026680;Note=D-arabinono-1%2C4-lactone oxidase family protein
chr1	JCVI	gene	13490387	13491758	.	-	.	ID=Medtr1g036710;Note=endonuclease/exonuclease/phosphatase family protein
chr1	JCVI	gene	13497342	13498128	.	+	.	ID=Medtr1g036740;Note=animal RPA1 domain protein
chr1	JCVI	gene	17796510	17805278	.	+	.	ID=Medtr1g047180;Note=C3HC4-type RING zinc finger protein
chr1	JCVI	gene	17809938	17812079	.	-	.	ID=Medtr1g047190;Note=receptor-like protein
chr1	JCVI	gene	17814615	17817715	.	+	.	ID=Medtr1g047200;Note=transcription initiation factor TFIID%2C subunit TAF11
chr1	JCVI	gene	17818008	17823111	.	-	.	ID=Medtr1g047210;Note=3-ketoacyl-CoA thiolase 2%2C peroxisomal-like protein
chr1	JCVI	gene	17825367	17825621	.	+	.	ID=Medtr1g047220;Note=transmembrane protein%2C putative
chr1	JCVI	gene	34277007	34279139	.	-	.	ID=Medtr1g076780;Note=transducin/WD-40 repeat protein
chr1	JCVI	gene	34280665	34281760	.	-	.	ID=Medtr1g076790;Note=transmembrane protein%2C putative
chr1	JCVI	gene	34287503	34293448	.	+	.	ID=Medtr1g076810;Note=P-loop nucleoside triphosphate hydrolase superfamily protein
chr1	JCVI	gene	34296146	34297881	.	+	.	ID=Medtr1g076830;Note=FAD-binding berberine family protein
chr1	JCVI	gene	34299918	34301020	.	+	.	ID=Medtr1g076840;Note=RmlC-like cupins superfamily protein
chr1	JCVI	gene	34301529	34303826	.	+	.	ID=Medtr1g076850;Note=pfkB family carbohydrate kinase
chr1	JCVI	gene	34304216	34305080	.	-	.	ID=Medtr1g076860;Note=22.0 kDa class IV heat shock protein
chr1	JCVI	gene	34309404	34309820	.	-	.	ID=Medtr1g076870;Note=phloem protein
chr1	JCVI	gene	34311519	34312282	.	+	.	ID=Medtr1g076880;Note=22.0 kDa class IV heat shock protein
chr2	JCVI	gene	9686762	9688485	.	-	.	ID=Medtr2g026670;Note=heavy-metal-associated domain protein
chr2	JCVI	gene	9695223	9700095	.	+	.	ID=Medtr2g026685;Note=heavy metal transport/detoxification superfamily protein
chr2	JCVI	gene	9703042	9706737	.	-	.	ID=Medtr2g026695;Note=SNF1-related kinase regulatory subunit beta-2
chr2	JCVI	gene	9722468	9723563	.	+	.	ID=Medtr2g026710;Note=nuclear transcription factor Y protein
chr2	JCVI	gene	11974852	11978695	.	-	.	ID=Medtr2g031630;Note=cytomatrix-like protein
chr2	JCVI	gene	11986709	11988104	.	+	.	ID=Medtr2g031640;Note=F-box protein interaction domain protein
chr2	JCVI	gene	11994144	11995266	.	+	.	ID=Medtr2g031660;Note=receptor-like protein
chr2	JCVI	gene	11998984	12000590	.	-	.	ID=Medtr2g031670;Note=heat shock cognate 70 kDa protein
chr2	JCVI	gene	12005349	12007185	.	+	.	ID=Medtr2g031680;Note=F-box protein interaction domain protein
chr2	JCVI	gene	12011777	12013031	.	+	.	ID=Medtr2g031700;Note=F-box protein interaction domain protein
chr2	JCVI	gene	20918253	20918567	.	-	.	ID=Medtr2g047845;Note=transmembrane protein%2C putative
chr2	JCVI	gene	20923213	20924731	.	+	.	ID=Medtr2g047848;Note=F-box/RNI/FBD-like domain protein
chr2	JCVI	gene	20926805	20927504	.	+	.	ID=Medtr2g047852;Note=F-box/FBD/LRR protein
chr2	JCVI	gene	20928117	20930476	.	-	.	ID=Medtr2g047855;Note=PPR containing plant protein
chr2	JCVI	gene	20932740	20936669	.	+	.	ID=Medtr2g047858;Note=F-box/RNI/FBD-like domain protein
chr2	JCVI	gene	20948853	20949236	.	+	.	ID=Medtr2g047865;Note=transmembrane protein%2C putative
chr2	JCVI	gene	20952599	20954720	.	+	.	ID=Medtr2g047872;Note=F-box/RNI/FBD-like domain protein
chr2	JCVI	gene	22138472	22139263	.	-	.	ID=Medtr2g450190;Note=pollen Ole e I family allergen
chr2	JCVI	gene	22142842	22144751	.	-	.	ID=Medtr2g450200;Note=ABC transporter family protein%2C putative
chr2	JCVI	gene	22147861	22158767	.	+	.	ID=Medtr2g450210;Note=Fip1 [V]-like protein
chr2	JCVI	gene	22159057	22161917	.	+	.	ID=Medtr2g450220;Note=calcineurin-like metallo-phosphoesterase superfamily protein
chr2	JCVI	gene	22168833	22169134	.	-	.	ID=Medtr2g450250;Note=transmembrane protein%2C putative
chr2	JCVI	gene	25654474	25657261	.	+	.	ID=Medtr2g462000;Note=COBRA-like protein 2 precursor
chr2	JCVI	gene	25660070	25663863	.	-	.	ID=Medtr2g462010;Note=COBRA-like protein 2 precursor
chr2	JCVI	gene	25668836	25676713	.	+	.	ID=Medtr2g060520;Note=cleavage stimulation factor 50 kDa subunit
chr2	JCVI	gene	31672036	31672386	.	+	.	ID=Medtr2g075730;Note=transcription factor
chr2	JCVI	gene	31673600	31674146	.	-	.	ID=Medtr2g075740;Note=transmembrane protein%2C putative
chr2	JCVI	gene	31677679	31678918	.	+	.	ID=Medtr2g075750;Note=WRKY family transcription factor
chr2	JCVI	gene	31680515	31685280	.	+	.	ID=Medtr2g075760;Note=gamma-glutamylhydrolase
chr2	JCVI	gene	31687197	31692593	.	+	.	ID=Medtr2g075770;Note=gamma-glutamylhydrolase
chr3	JCVI	gene	1335919	1338881	.	-	.	ID=Medtr3g008140;Note=phenylcoumaran benzylic ether reductase-like protein
chr3	JCVI	gene	1346827	1351375	.	+	.	ID=Medtr3g008160;Note=sugar porter (SP) family MFS transporter
chr3	JCVI	gene	1355011	1357152	.	+	.	ID=Medtr3g008170;Note=sugar porter (SP) family MFS transporter
chr3	JCVI	gene	1357688	1361557	.	-	.	ID=Medtr3g008180;Note=isoaspartyl peptidase/L-asparaginase
chr3	JCVI	gene	5278220	5283058	.	-	.	ID=Medtr3g019000;Note=disease resistance protein (CC-NBS-LRR class) family protein
chr3	JCVI	gene	5283325	5286680	.	-	.	ID=Medtr3g019010;Note=integrator complex subunit-like protein
chr3	JCVI	gene	5291553	5291909	.	-	.	ID=Medtr3g019025;Note=integrator complex subunit-like protein
chr3	JCVI	gene	5296268	5299922	.	-	.	ID=Medtr3g019040;Note=disease resistance protein (CC-NBS-LRR class) family protein
chr3	JCVI	gene	5302368	5307022	.	-	.	ID=Medtr3g019050;Note=nodulin MtN21/EamA-like transporter family protein
chr3	JCVI	gene	5310500	5315518	.	-	.	ID=Medtr3g019070;Note=ERD (early-responsive to dehydration stress) family protein
chr3	JCVI	gene	5316363	5322367	.	-	.	ID=Medtr3g019080;Note=disease resistance protein (TIR-NBS-LRR class)%2C putative
chr3	JCVI	gene	5324790	5326405	.	-	.	ID=Medtr3g019090;Note=NADPH:quinone oxidoreductase-like protein
chr3	JCVI	gene	14266898	14271208	.	-	.	ID=Medtr3g040520;Note=cyclin-dependent kinase C-2
chr3	JCVI	gene	14273164	14279045	.	-	.	ID=Medtr3g040540;Note=RINT-1/TIP-1 family protein
chr3	JCVI	gene	23252617	23253864	.	+	.	ID=Medtr3g058510;Note=auxin-responsive family protein%2C putative
chr3	JCVI	gene	23254652	23255279	.	+	.	ID=Medtr3g058520;Note=RNA polymerase Rpb5%2C amino-terminal domain protein
chr3	JCVI	gene	23255843	23258699	.	-	.	ID=Medtr3g058530;Note=leucyl-tRNA synthetase%2C putative
chr3	JCVI	gene	23261384	23262925	.	-	.	ID=Medtr3g058540;Note=leucyl-tRNA synthetase
chr3	JCVI	gene	23269515	23271411	.	+	.	ID=Medtr3g058550;Note=ankyrin repeat protein
chr3	JCVI	gene	23273147	23273485	.	+	.	ID=Medtr3g058560;Note=ribosomal protein L10 family protein
chr3	JCVI	gene	23276573	23280121	.	+	.	ID=Medtr3g058570;Note=ankyrin repeat protein%2C putative
chr3	JCVI	gene	34229381	34235889	.	-	.	ID=Medtr3g075220;Note=DNA-(apurinic or apyrimidinic site) lyase-like protein
chr3	JCVI	gene	34237032	34240288	.	-	.	ID=Medtr3g075230;Note=haloacid dehalogenase-like hydrolase
chr3	JCVI	gene	34240871	34246562	.	-	.	ID=Medtr3g075240;Note=O-linked N-acetylglucosamine transferase
chr3	JCVI	gene	34248141	34255919	.	-	.	ID=Medtr3g075250;Note=Ufm1-specific protease
chr3	JCVI	gene	35380734	35381318	.	+	.	ID=Medtr3g078540;Note=zinc finger%2C C3HC4 type (RING finger) protein
chr3	JCVI	gene	35382138	35386821	.	+	.	ID=Medtr3g078550;Note=betaine aldehyde dehydrogenase
chr3	JCVI	gene	35387072	35389140	.	+	.	ID=Medtr3g078560;Note=transmembrane protein%2C putative
chr3	JCVI	gene	35393769	35399187	.	+	.	ID=Medtr3g078570;Note=mannose-1-phosphate guanyltransferase
chr3	JCVI	gene	35399196	35401646	.	-	.	ID=Medtr3g078580;Note=PPR containing plant-like protein
chr3	JCVI	gene	35403046	35405162	.	-	.	ID=Medtr3g078590;Note=NADH-ubiquinone reductase complex 1 MLRQ subunit
chr3	JCVI	gene	46518191	46524451	.	+	.	ID=Medtr3g101100;Note=histone acetylation protein
chr3	JCVI	gene	46525579	46527925	.	-	.	ID=Medtr3g101110;Note=serpin-like protein
chr3	JCVI	gene	46531176	46532448	.	+	.	ID=Medtr3g101130;Note=serpin-like protein
chr3	JCVI	gene	46534473	46535470	.	+	.	ID=Medtr3g101140;Note=serpin-like protein
chr3	JCVI	gene	46539062	46539541	.	+	.	ID=Medtr3g101150;Note=serpin-ZX-like protein
chr3	JCVI	gene	46543013	46545013	.	+	.	ID=Medtr3g101180;Note=serpin-like protein
chr3	JCVI	gene	46548592	46550491	.	-	.	ID=Medtr3g101190;Note=serpin-like protein
chr3	JCVI	gene	52289425	52290522	.	-	.	ID=Medtr3g111780;Note=ovate transcriptional repressor
chr3	JCVI	gene	52297630	52300313	.	+	.	ID=Medtr3g111800;Note=transmembrane protein%2C putative
chr3	JCVI	gene	53439690	53440048	.	-	.	ID=Medtr3g114440;Note=NADH-ubiquinone/plastoquinone (complex I) protein
chr3	JCVI	gene	53441023	53444494	.	-	.	ID=Medtr3g114450;Note=LA-related protein 6 LA RNA-binding domain protein
chr3	JCVI	gene	53446901	53448037	.	+	.	ID=Medtr3g114460;Note=transmembrane protein
chr3	JCVI	gene	53448378	53452644	.	-	.	ID=Medtr3g114470;Note=single hybrid motif protein
chr3	JCVI	gene	53453460	53458493	.	-	.	ID=Medtr3g114480;Note=26S proteasome non-ATPase regulatory subunit 3
chr3	JCVI	gene	53462414	53463320	.	+	.	ID=Medtr3g114500;Note=zinc finger%2C C3HC4 type (RING finger) protein
chr4	JCVI	gene	7225211	7226221	.	+	.	ID=Medtr4g021765;Note=F-box/LRR protein
chr4	JCVI	gene	7234198	7234714	.	-	.	ID=Medtr4g021780;Note=WRKY family transcription factor
chr4	JCVI	gene	7237172	7238239	.	-	.	ID=Medtr4g021785;Note=F-box protein interaction domain protein
chr4	JCVI	gene	7243686	7244957	.	+	.	ID=Medtr4g021790;Note=two-component response regulator
chr4	JCVI	gene	7250882	7256242	.	+	.	ID=Medtr4g021795;Note=DHHC-type zinc finger protein
chr4	JCVI	gene	7903222	7905210	.	+	.	ID=Medtr4g023430;Note=galactose oxidase
chr4	JCVI	gene	7907857	7908934	.	+	.	ID=Medtr4g023440;Note=galactose oxidase
chr4	JCVI	gene	7914669	7918413	.	-	.	ID=Medtr4g023460;Note=calcium-dependent lipid-binding (CaLB domain) family protein
chr4	JCVI	gene	42741770	42745543	.	-	.	ID=Medtr4g103450;Note=subtilisin-like serine protease
chr4	JCVI	gene	42751129	42755811	.	-	.	ID=Medtr4g103480;Note=subtilisin-like serine protease
chr4	JCVI	gene	42760445	42764940	.	-	.	ID=Medtr4g103490;Note=subtilisin-like serine protease
chr4	JCVI	gene	42766659	42772148	.	-	.	ID=Medtr4g103495;Note=subtilisin-like serine protease
chr4	JCVI	gene	44893783	44902165	.	+	.	ID=Medtr4g108240;Note=ABC transporter A family protein
chr4	JCVI	gene	44902774	44904802	.	+	.	ID=Medtr4g108250;Note=UDP-glucosyltransferase family protein
chr4	JCVI	gene	44906359	44908427	.	+	.	ID=Medtr4g108260;Note=aldose 1-epimerase family protein
chr4	JCVI	gene	44910911	44914472	.	-	.	ID=Medtr4g108270;Note=tyrosine kinase family protein
chr4	JCVI	gene	44919328	44920470	.	+	.	ID=Medtr4g108280;Note=galactose oxidase/kelch repeat protein
chr4	JCVI	gene	45550465	45552007	.	+	.	ID=Medtr4g109590;Note=replication factor-A carboxy-terminal domain protein
chr4	JCVI	gene	45553548	45557732	.	-	.	ID=Medtr4g109600;Note=glycerophosphoryl diester phosphodiesterase family protein
chr4	JCVI	gene	45562196	45564704	.	-	.	ID=Medtr4g109610;Note=import receptor subunit TOM5-like protein
chr4	JCVI	gene	45570261	45574880	.	-	.	ID=Medtr4g109640;Note=ras GTPase-activating binding-like protein
chr4	JCVI	gene	54579116	54581914	.	-	.	ID=Medtr4g130917;Note=eukaryotic translation initiation factor 5A
chr4	JCVI	gene	54582944	54586210	.	-	.	ID=Medtr4g130920;Note=LRR receptor-like kinase family protein
chr4	JCVI	gene	54593972	54601732	.	-	.	ID=Medtr4g130940;Note=ubiquitin carboxyl-terminal hydrolase
chr5	JCVI	gene	6392116	6396549	.	+	.	ID=Medtr5g017490;Note=ATP-dependent RNA helicase eIF4A-like protein%2C putative
chr5	JCVI	gene	6397265	6398575	.	+	.	ID=Medtr5g017500;Note=Myb/SANT-like DNA-binding domain protein
chr5	JCVI	gene	6399203	6400045	.	-	.	ID=Medtr5g017510;Note=EF hand calcium-binding family protein
chr5	JCVI	gene	6401442	6402635	.	-	.	ID=Medtr5g017515;Note=transmembrane protein%2C putative
chr5	JCVI	gene	6405185	6405517	.	-	.	ID=Medtr5g017540;Note=EF-hand pair protein
chr5	JCVI	gene	6409717	6410490	.	+	.	ID=Medtr5g017550;Note=EF hand calcium-binding family protein
chr5	JCVI	gene	6412526	6413095	.	+	.	ID=Medtr5g017560;Note=EF hand calcium-binding family protein
chr5	JCVI	gene	6424270	6425510	.	+	.	ID=Medtr5g017580;Note=BEST plant protein match is: (TAIR:plant.1) protein%2C putative
chr5	JCVI	gene	14701820	14703695	.	+	.	ID=Medtr5g034030;Note=YABBY transcription factor
chr5	JCVI	gene	14705432	14712702	.	-	.	ID=Medtr5g034040;Note=DNA-directed RNA polymerase II 8.2 kDa protein
chr5	JCVI	gene	14713333	14717086	.	-	.	ID=Medtr5g034050;Note=DNA-directed RNA polymerase II 8.2 kDa protein
chr5	JCVI	gene	14726275	14726460	.	-	.	ID=Medtr5g034080;Note=transmembrane protein%2C putative
chr5	JCVI	gene	15303124	15304182	.	-	.	ID=Medtr5g035170;Note=transmembrane protein%2C putative
chr5	JCVI	gene	15305691	15309875	.	+	.	ID=Medtr5g035180;Note=nucleobase-ascorbate transporter-like protein
chr5	JCVI	gene	15313529	15317196	.	+	.	ID=Medtr5g035190;Note=C-4 methylsterol oxidase
chr5	JCVI	gene	15319346	15320446	.	-	.	ID=Medtr5g035200;Note=disease resistance protein (TIR-NBS-LRR class)%2C putative
chr5	JCVI	gene	15331251	15332724	.	-	.	ID=Medtr5g035230;Note=NB-ARC domain disease resistance protein
chr5	JCVI	gene	15334263	15337184	.	-	.	ID=Medtr5g035240;Note=NB-ARC domain disease resistance protein
chr5	JCVI	gene	40224346	40226755	.	-	.	ID=Medtr5g092120;Note=receptor Serine/Threonine kinase
chr5	JCVI	gene	40230000	40233671	.	+	.	ID=Medtr5g092130;Note=DNA/RNA-binding protein Kin17%2C motif protein
chr5	JCVI	gene	40237456	40242077	.	+	.	ID=Medtr5g092140;Note=plant/F10M23-360 protein
chr5	JCVI	gene	40242651	40245124	.	-	.	ID=Medtr5g092150;Note=cytochrome P450 family protein
chr5	JCVI	gene	40245870	40248249	.	-	.	ID=Medtr5g092160;Note=transmembrane protein 14C
chr6	JCVI	gene	732354	734463	.	+	.	ID=Medtr6g005410;Note=sirohydrochlorin ferrochelatase
chr6	JCVI	gene	745653	746600	.	+	.	ID=Medtr6g005440;Note=MADS-box transcription factor family protein
chr6	JCVI	gene	751556	752599	.	+	.	ID=Medtr6g005450;Note=MADS-box transcription factor family protein
chr6	JCVI	gene	755137	766009	.	-	.	ID=Medtr6g005460;Note=polyribonucleotide nucleotidyltransferase
chr6	JCVI	gene	6519340	6521513	.	+	.	ID=Medtr6g016845;Note=glycoside hydrolase family 81 protein
chr6	JCVI	gene	6524177	6524846	.	+	.	ID=Medtr6g016850;Note=response regulator receiver domain protein
chr6	JCVI	gene	6525603	6526740	.	-	.	ID=Medtr6g016855;Note=glycoside hydrolase family 81 protein
chr6	JCVI	gene	6527521	6529065	.	-	.	ID=Medtr6g016860;Note=glycoside hydrolase family 81 protein
chr6	JCVI	gene	6535959	6541359	.	+	.	ID=Medtr6g016870;Note=transmembrane protein%2C putative
chr6	JCVI	gene	6543310	6546455	.	-	.	ID=Medtr6g016875;Note=Pmr5/Cas1p GDSL/SGNH-like acyl-esterase family protein
chr6	JCVI	gene	10532118	10538415	.	+	.	ID=Medtr6g033240;Note=aminopeptidase
chr6	JCVI	gene	10539645	10540176	.	-	.	ID=Medtr6g033245;Note=hsp20/alpha crystallin family protein
chr6	JCVI	gene	10543286	10543751	.	-	.	ID=Medtr6g033250;Note=hsp20/alpha crystallin family protein
chr6	JCVI	gene	10553457	10555379	.	+	.	ID=Medtr6g033255;Note=AP2 domain class transcription factor
chr6	JCVI	gene	14483017	14484591	.	-	.	ID=Medtr6g041950;Note=40S ribosomal S10-like protein%2C putative
chr6	JCVI	gene	14488818	14489158	.	+	.	ID=Medtr6g041970;Note=ethylene-responsive transcription factor ERF021%2C putative
chr6	JCVI	gene	14489364	14495406	.	-	.	ID=Medtr6g041980;Note=short-chain dehydrogenase/reductase
chr6	JCVI	gene	14496963	14497256	.	-	.	ID=Medtr6g041990;Note=VQ motif protein
chr6	JCVI	gene	14498063	14500936	.	+	.	ID=Medtr6g042000;Note=transmembrane protein%2C putative
chr6	JCVI	gene	14504568	14504918	.	-	.	ID=Medtr6g042010;Note=VQ motif protein
chr6	JCVI	gene	25424018	25428204	.	-	.	ID=Medtr6g471050;Note=DnaJ-class molecular chaperone
chr6	JCVI	gene	25431102	25431389	.	-	.	ID=Medtr6g471070;Note=chaperone DnaJ domain protein
chr6	JCVI	gene	25434262	25435412	.	+	.	ID=Medtr6g471080;Note=late embryogenesis abundant protein
chr6	JCVI	gene	25442200	25443023	.	+	.	ID=Medtr6g471090;Note=late embryogenesis abundant protein
chr6	JCVI	gene	25449369	25454062	.	+	.	ID=Medtr6g471100;Note=pentatricopeptide (PPR) repeat protein
chr6	JCVI	gene	25456081	25461469	.	-	.	ID=Medtr6g471120;Note=mediator of RNA polymerase II transcription subunit 7
chr6	JCVI	gene	27082699	27092895	.	+	.	ID=Medtr6g073003;Note=3%2C4-dihydroxy-2-butanone kinase%2C putative
chr6	JCVI	gene	27098575	27099329	.	-	.	ID=Medtr6g073013;Note=zinc finger homeodomain protein
chr6	JCVI	gene	27108365	27109793	.	+	.	ID=Medtr6g073040;Note=transmembrane protein%2C putative
chr6	JCVI	gene	30923153	30927794	.	-	.	ID=Medtr6g082800;Note=RAB6-interacting protein%2C putative
chr6	JCVI	gene	30932297	30935450	.	-	.	ID=Medtr6g082810;Note=tyrosine kinase family protein
chr6	JCVI	gene	30941393	30943833	.	+	.	ID=Medtr6g082820;Note=wall-associated receptor kinase carboxy-terminal protein
chr6	JCVI	gene	30944537	30945625	.	+	.	ID=Medtr6g082830;Note=receptor-like kinase
chr6	JCVI	gene	30950962	30951762	.	+	.	ID=Medtr6g082850;Note=wall-associated receptor kinase galacturonan-binding protein
chr6	JCVI	gene	33140434	33143238	.	+	.	ID=Medtr6g088020;Note=DNA-directed RNA polymerase II
chr6	JCVI	gene	33144107	33147777	.	-	.	ID=Medtr6g488030;Note=bark storage-like protein
chr6	JCVI	gene	33154150	33168934	.	-	.	ID=Medtr6g488050;Note=bark storage-like protein
chr6	JCVI	gene	33169872	33173338	.	-	.	ID=Medtr6g488090;Note=bark storage-like protein
chr7	JCVI	gene	2865390	2868018	.	-	.	ID=Medtr7g011060;Note=expansin A10
chr7	JCVI	gene	2878353	2887135	.	-	.	ID=Medtr7g011070;Note=polypyrimidine tract-binding-like protein
chr7	JCVI	gene	2893165	2900092	.	+	.	ID=Medtr7g011080;Note=RNA-binding KH domain protein
chr7	JCVI	gene	13578663	13581219	.	+	.	ID=Medtr7g035445;Note=C3HC4-type RING zinc finger protein
chr7	JCVI	gene	13584776	13586379	.	+	.	ID=Medtr7g035455;Note=transmembrane protein%2C putative
chr7	JCVI	gene	13589811	13590524	.	+	.	ID=Medtr7g036780;Note=SKP1 family%2C tetramerization domain protein
chr7	JCVI	gene	27147106	27148725	.	+	.	ID=Medtr7g072760;Note=Lipid transfer protein
chr7	JCVI	gene	27158009	27158386	.	+	.	ID=Medtr7g072810;Note=Lipid transfer protein
chr7	JCVI	gene	27165549	27166530	.	+	.	ID=Medtr7g072830;Note=Lipid transfer protein
chr7	JCVI	gene	38942058	38944163	.	-	.	ID=Medtr7g096990;Note=legumin A2
chr7	JCVI	gene	38949710	38951662	.	-	.	ID=Medtr7g097000;Note=legumin A2
chr7	JCVI	gene	38953937	38958252	.	-	.	ID=Medtr7g097010;Note=ENTH/VHS/GAT family protein
chr7	JCVI	gene	38961335	38966704	.	+	.	ID=Medtr7g097020;Note=armadillo/beta-catenin repeat protein
chr7	JCVI	gene	41287996	41288271	.	-	.	ID=Medtr7g102300;Note=cysteine protease%2C putative
chr7	JCVI	gene	41289864	41292300	.	+	.	ID=Medtr7g102310;Note=rhodanese/cell cycle control phosphatase superfamily protein
chr7	JCVI	gene	41294292	41297198	.	+	.	ID=Medtr7g102320;Note=transmembrane protein%2C putative
chr7	JCVI	gene	41298845	41302293	.	+	.	ID=Medtr7g102330;Note=four ACT domain ACT domain protein which protein
chr7	JCVI	gene	41304558	41305362	.	-	.	ID=Medtr7g102340;Note=transmembrane protein%2C putative
chr7	JCVI	gene	41306750	41310540	.	-	.	ID=Medtr7g102840;Note=heparan-alpha-glucosaminide N-acetyltransferase-like protein
chr7	JCVI	gene	45089627	45095969	.	+	.	ID=Medtr7g110030;Note=mRNA cap guanine-N7 methyltransferase
chr7	JCVI	gene	45096309	45096650	.	-	.	ID=Medtr7g110040;Note=MYB-like transcription factor family protein
chr7	JCVI	gene	45101037	45103855	.	-	.	ID=Medtr7g110050;Note=polygalacturonase/glycoside hydrolase family protein
chr7	JCVI	gene	45106119	45109707	.	-	.	ID=Medtr7g110060;Note=glycogen synthase kinase
chr7	JCVI	gene	47749967	47750623	.	+	.	ID=Medtr7g115540;Note=transmembrane protein%2C putative
chr7	JCVI	gene	47751336	47758260	.	+	.	ID=Medtr7g115550;Note=cell division control protein%2C putative
chr7	JCVI	gene	47765932	47770788	.	+	.	ID=Medtr7g115570;Note=coatomer protein
chr7	JCVI	gene	47771670	47775316	.	-	.	ID=Medtr7g115580;Note=ankyrin repeat 13B-like protein
chr7	JCVI	gene	47780086	47780843	.	+	.	ID=Medtr7g115600;Note=transmembrane protein%2C putative
chr8	JCVI	gene	9713276	9715847	.	+	.	ID=Medtr8g027430;Note=transmembrane protein%2C putative
chr8	JCVI	gene	9728759	9733998	.	-	.	ID=Medtr8g027440;Note=auxin response factor 2
chr8	JCVI	gene	26434719	26438234	.	-	.	ID=Medtr8g063120;Note=carboxy-terminal domain cyclin
chr8	JCVI	gene	36347003	36347170	.	-	.	ID=Medtr8g087850;Note=ycf2-like protein
chr8	JCVI	gene	36350163	36354700	.	+	.	ID=Medtr8g087860;Note=MADS-box transcription factor
chr8	JCVI	gene	36355685	36358124	.	-	.	ID=Medtr8g087870;Note=GDSL-like lipase/acylhydrolase
chr8	JCVI	gene	36361175	36364094	.	-	.	ID=Medtr8g087890;Note=GDSL-like lipase/acylhydrolase
chr8	JCVI	gene	36370567	36370818	.	+	.	ID=Medtr8g087900;Note=transmembrane protein%2C putative
chr8	JCVI	gene	41563481	41564631	.	+	.	ID=Medtr8g099035;Note=late embryogenesis abundant protein
chr8	JCVI	gene	41572259	41574093	.	-	.	ID=Medtr8g099045;Note=membrane-associated kinase regulator%2C putative
chr8	JCVI	gene	41581523	41584423	.	+	.	ID=Medtr8g099055;Note=transmembrane protein%2C putative
chr8	JCVI	gene	41585031	41587584	.	+	.	ID=Medtr8g099060;Note=seed maturation protein
